# Supplementary material for: Identification and validation of aging related genes in osteoarthritis
Source: Front Genet. 2025 May 30;16:1561644. doi: 10.3389/fgene.2025.1561644 (PMC12162986; doi:10.3389/fgene.2025.1561644)
Supplement: Supplementary file 1 [file Table1.xlsx]

## Sheet: Sheet1
Dataset	GSE55235			GSE55457			GSE82107			GSE1919			GSE206848			GSE89408
Group classification	Control	OA		Control	OA		Control	OA		Control	OA		Control	OA		Control	OA
Sample numbers	GSM1332201	GSM1332211		GSM1337304	GSM1337327		GSM2183532	GSM2183539		GSM34379	GSM34393		GSM6265690	GSM6265697		GSM2370970	GSM2370998
	GSM1332202	GSM1332212		GSM1337305	GSM1337328		GSM2183533	GSM2183540		GSM34383	GSM34394		GSM6265691	GSM6265698		GSM2370971	GSM2370999
	GSM1332203	GSM1332213		GSM1337306	GSM1337329		GSM2183534	GSM2183541		GSM34385	GSM34395		GSM6265692	GSM6265699		GSM2370972	GSM2371000
	GSM1332204	GSM1332214		GSM1337307	GSM1337330		GSM2183535	GSM2183542		GSM34388	GSM34396		GSM6265693	GSM6265700		GSM2370973	GSM2371001
	GSM1332205	GSM1332215		GSM1337308	GSM1337331		GSM2183536	GSM2183543		GSM34391	GSM34397		GSM6265694	GSM6265701		GSM2370974	GSM2371002
	GSM1332206	GSM1332216		GSM1337309	GSM1337332		GSM2183537	GSM2183544					GSM6265695	GSM6265702		GSM2370975	GSM2371003
	GSM1332207	GSM1332217		GSM1337310	GSM1337333		GSM2183538	GSM2183545					GSM6265696	GSM6265703		GSM2370976	GSM2371004
	GSM1332208	GSM1332218		GSM1337311	GSM1337334			GSM2183546								GSM2370977	GSM2371005
	GSM1332209	GSM1332219		GSM1337312	GSM1337335			GSM2183547								GSM2370978	GSM2371006
	GSM1332210	GSM1332220		GSM1337313	GSM1337336			GSM2183548								GSM2370979	GSM2371007
																GSM2370980	GSM2371008
																GSM2370981	GSM2371009
																GSM2370982	GSM2371010
																GSM2370983	GSM2371011
																GSM2370984	GSM2371012
																GSM2370985	GSM2371013
																GSM2370986	GSM2371014
																GSM2370987	GSM2371015
																GSM2370988	GSM2371016
																GSM2370989	GSM2371017
																GSM2370990	GSM2371018
																GSM2370991	GSM2371019
																GSM2370992
																GSM2370993
																GSM2370994
																GSM2370995
																GSM2370996
																GSM2370997
